# Supplementary material for: SMS-Based Active Surveillance of Adverse Events following Immunization in Children: The VigiVax Study
Source: Vaccines (Basel). 2024 Sep 20;12(9):1076. doi: 10.3390/vaccines12091076 (PMC11435886; doi:10.3390/vaccines12091076)
Supplement: Supplementary file 1 [file vaccines-12-01076-s001.zip]

Archive with 1 entries (1 files):
- vaccines-3161026-supplementary.pdf
